# Supplementary material for: Pangenomic type III effector database of the plant pathogenic Ralstonia spp
Source: PeerJ. 2019 Aug 6;7:e7346. doi: 10.7717/peerj.7346 (PMC6762002; doi:10.7717/peerj.7346)
Supplement: Supplemental Information 1 — The presence/absence of all T3E in all the strains and the genome quality scores presented in this work. [file peerj-07-7346-s001.xlsx]

## Sheet: Data
Code	Synonym	Reference (pubmedID)	Species name (Safni'2014)	Phylotype	Geographical origin	Isolated from	Assembly size	Assembly score	Number of contigs	Number of scaffolds	Bioproject	BUSCO C%	BUSCOxAssemblyScore	SOL isolation host	TOM isolation host	MULTI	OK	FS	OK+FS	MULTI+OK+FS	NO	PG	FS+PG	SUM(MULTI+OK+FS+PG)	excluded from refseq	Stringency-1 (113)	stringency-2 (84)	C%	C-count	S%	S-count	D%	D-count	F%	F-count	M%	M-count	RipA1	RipA2	RipA3	RipA4	RipA5	RipB	RipC1	RipC2	RipD	RipE1	RipE2	RipF1
161	Rs-09-161	24874667	Ralstonia pseudosolanacearum sp. nov.	I	Goa, India	Solanum melongena (Eggplant)	5645572	4.37515	237	2	PRJNA217471	92.4	4.04264	SOL		0	71	0	71	71	44	3	3	74		1	1	0.987973	575	0.986254	574	0.00171821	1	0.00515464	3	0.00687285	4	1	1	1	1	1	1	1	0	1	1	0	0
244	Rs-10-244	24874667	Ralstonia pseudosolanacearum sp. nov.	I	Andaman Islands, India	Solanum: Capsicum annuum (Chilli pepper)	5659794	4.38367	233	2	PRJNA236788	96	4.20832	SOL		1	75	3	78	79	39	0	3	79		1	1	0.989691	576	0.986254	574	0.00343643	2	0.00343643	2	0.00687285	4	1	1	1	1	1	1	1	1	1	1	1	1
23-10BR	P807		Ralstonia solanacearum	IIB	Brazil	N/A	5629362	4.77733	94	94	PRJNA259632	96	4.58624			2	48	0	48	50	58	10	10	60		1		0.982818	572	0.979381	570	0.00343643	2	0.00515464	3	0.0120275	7	0	1	0	1	0	1	1	1	0	0	1	1
B50		25888333	Ralstonia solanacearum	IIA	Brazil	Musa spp. (Banana)	5596066	3.70274	1088	1	PRJEB7421	92.3	3.41762			0	59	0	59	59	49	10	10	69		1	1	0.950172	553	0.950172	553	0	0	0.0292096	17	0.0206186	12	0	1	0	1	1	1	1	0	1	1	1	1
BBAC-C1			Ralstonia solanacearum	IIA	New Jersey, USA	Vaccinium spp. (Blueberry)	5611044	3.84393	659	20	PRJNA343497	52.5	2.01806			4	32	2	34	38	69	11	13	49	0			0.943299	549	0.939863	547	0.00343643	2	0.0206186	12	0.0360825	21	0	1	0	1	1	1	1	0	1	1	1	0
BDB_RUN1314			Ralstonia syzygii subsp. celebesensis subsp. nov.	IV	N/A	N/A	4901632	4.61373	119	2		92.3	4.25847			1	40	1	41	42	69	7	8	49		1		0.957045	557	0.957045	557	0	0	0.0257732	15	0.0171821	10	0	0	0	0	1	1	1	0	0	1	1	0
BDB_RUN1347			Ralstonia syzygii subsp. celebesensis subsp. nov.	IV	N/A	N/A	4833880	4.49821	153	2		94.1	4.23281			0	50	1	51	51	59	8	9	59		1	1	0.986254	574	0.986254	574	0	0	0.00515464	3	0.00859107	5	0	1	1	0	1	1	1	0	1	1	1	1
BDB_RUN1348			Ralstonia syzygii subsp. celebesensis subsp. nov.	IV	N/A	N/A	5015027	4.32522	236	2		91.9	3.97488			0	53	1	54	54	55	9	10	63		1	1	0.957045	557	0.957045	557	0	0	0.0257732	15	0.0171821	10	0	1	1	0	1	1	1	0	1	1	1	1
BDB_RUN1349			Ralstonia syzygii subsp. celebesensis subsp. nov.	IV	N/A	N/A	4844668	4.36529	208	2		94.6	4.12956			0	49	1	50	50	60	8	9	58		1		0.984536	573	0.984536	573	0	0	0.00343643	2	0.0120275	7	0	1	1	0	1	1	1	0	1	1	1	1
BDB_RUN1350			Ralstonia syzygii subsp. celebesensis subsp. nov.	IV	N/A	N/A	5026830	4.24089	287	2		96.4	4.08822			1	47	3	50	51	60	7	10	58		1		0.986254	574	0.982818	572	0.00343643	2	0.00515464	3	0.00859107	5	0	1	1	0	1	1	1	0	1	1	1	1
BDB_RUN1351			Ralstonia syzygii subsp. celebesensis subsp. nov.	IV	N/A	N/A	5057533	4.37577	212	2		92.8	4.06071			1	51	1	52	53	58	7	8	60		1	1	0.974227	567	0.972509	566	0.00171821	1	0.00859107	5	0.0171821	10	0	1	1	0	1	1	1	0	1	1	1	0
BDBR229		21931687	Ralstonia syzygii subsp. celebesensis subsp. nov.	IV	Indonesia	Musa spp. (Banana)	5154698	5.28081	27	27	PRJNA53877	97.3	5.13822			2	40	14	54	56	56	6	20	62				0.987973	575	0.986254	574	0.00171821	1	0.00515464	3	0.00687285	4	0	1	1	1	1	1	1	0	1	1	1	1
Bg07			Ralstonia pseudosolanacearum sp. nov.	I	Qinzhou, China (22.18 N 108.58 E)	Momordica charantia	5746613	4.49459	184	184	PRJNA476035	96.8	4.35076			3	40	0	40	43	71	4	4	47		1		0.984536	573	0.979381	570	0.00515464	3	0.00343643	2	0.0120275	7	0	1	1	1	0	1	1	0	0	0	0	0
CaRs-Mep		28057749	Ralstonia pseudosolanacearum sp. nov.	I	Meppadi, Kerala, India (11.5550°N, 76.1349°E)	Elettaria cardamomum (Small cardamom, Zingiberaceae)	5718546	4.35415	253	253	PRJNA203439	96.8	4.21481			4	29	1	30	34	76	8	9	42		1		0.726804	423	0.726804	423	0	0	0.166667	97	0.106529	62	0	1	1	1	0	0	0	0	0	1	0	0
CFBP1416	K138, JS746, JS748	25888333	Ralstonia solanacearum	IIB	Costa Rica	Musa × paradisiaca (Plantain banana)	5744274	3.93936	653	1	PRJEB7434	92.8	3.65573			2	56	1	57	59	49	10	11	69				0.881443	513	0.878007	511	0.00343643	2	0.0378007	22	0.080756	47	0	1	1	1	1	1	1	0	1	1	1	1
CFBP2957	P796, RUN36, MT5	20550686	Ralstonia solanacearum	IIA	Martinique (French West Indies)	Solanum lycopersicum (Tomato)	5580762	5.9683	6	2	PRJNA50545	92.3	5.50874	SOL	TOM	0	71	1	72	72	44	2	3	74		1	1	0.986254	574	0.984536	573	0.00171821	1	0.00515464	3	0.00859107	5	0	1	1	1	1	1	1	1	1	1	1	1
CFBP2957-2	P796, RUN36, MT5		Ralstonia solanacearum	IIA	N/A	N/A	3417386	6.23254	2	1	PRJEA50685	91.9	5.7277			0	23	0	23	23	94	1	1	24				0.987973	575	0.984536	573	0.00343643	2	0.00343643	2	0.00859107	5	0	0	0	0	0	1	0	0	0	1	0	0
CFBP3059	RUN39, P799, JS904	22094345, 17189443, 11249017, 26823572, 28955357	Ralstonia solanacearum	III	Vallée du Kou; Burkina Faso, 1990	Solanum melongena (Eggplant)	5416545	4.14065	389	1	PRJNA269725	91.4	3.78455	SOL		0	54	0	54	54	53	11	11	65				0.986254	574	0.9811	571	0.00515464	3	0.00343643	2	0.0103093	6	0	1	0	0	1	1	0	0	1	0	1	1
CFBP3858		11249017	Ralstonia solanacearum	IIB	N/A	Solanum tuberosum (Potato)	5835995	3.88136	757	1	PRJEB8309	95	3.68729	SOL		1	63	0	63	64	47	7	7	71		1	1	0.986254	574	0.986254	574	0	0	0.00515464	3	0.00859107	5	0	1	1	1	1	1	1	0	1	1	1	1
CFBP6783	P797, RUN17, ANT57, CIR02–075	22094345, 17189443	Ralstonia solanacearum	IIB	Morne Rouge, Martinique (French West Indies), 2002	Heliconia caribea	5602018	3.927	655	1	PRJEB7432	94.6	3.71495			3	67	0	67	70	41	7	7	77		1	1	0.975945	568	0.975945	568	0	0	0.00687285	4	0.0171821	10	0	1	1	1	1	1	1	0	1	1	1	1
CFBP6783-2	P797, RUN17, ANT57, CIR02–075	28955357	Ralstonia solanacearum	IIB	Martinique (French West Indies)	Heliconia caribea	5557185	4.49443	178	178	PRJNA269725	96.4	4.33263			3	37	2	39	42	70	6	8	48				0.989691	576	0.986254	574	0.00343643	2	0.00343643	2	0.00687285	4	0	1	0	1	1	1	0	1	0	1	0	1
CFBP7014		22094345	Ralstonia solanacearum	IIB	Arima, Trinidad, 2006	Anthurium andreanum	5621065	3.87425	741	1	PRJEB8309	91.9	3.56043			3	62	0	62	65	42	11	11	76				0.984536	573	0.984536	573	0	0	0.00515464	3	0.0103093	6	0	1	0	1	1	1	1	0	1	1	1	0
CFIA906		26272559	Ralstonia solanacearum	IIB	India	Solanum tuberosum (Potato)	5240947	4.45915	182	165	PRJNA241399	96.9	4.32092	SOL		1	37	1	38	39	73	6	7	45		1		0.979381	570	0.974227	567	0.00515464	3	0.00343643	2	0.0171821	10	0	1	1	0	0	0	0	1	0	0	1	0
CIP120	P795, RUN42, R563	28955357	Ralstonia solanacearum	IIA	Peru	Solanum tuberosum (Potato)	5671540	4.59233	145	145	PRJNA269725	96.4	4.42701	SOL		4	35	0	35	39	74	5	5	44		1		0.984536	573	0.9811	571	0.00343643	2	0.00515464	3	0.0103093	6	0	1	0	0	0	0	1	1	0	0	0	0
CIP417		25888333	Ralstonia solanacearum	IIB	Philippines	Musa spp. (Banana)	5523709	3.95281	609	1	PRJEB7427	89.1	3.52195			1	60	0	60	61	48	9	9	70		1	1	0.962199	560	0.962199	560	0	0	0.0223368	13	0.0154639	9	0	1	1	1	1	1	1	0	1	1	1	1
CMR134	RUN215, CFBP7058	20795852, 26823572	Ralstonia solanacearum	I	Cameroon	Solanum nigrum (European black nightshade)	5839544	4.15807	403	1		90	3.74227	SOL		0	66	0	66	66	43	9	9	75		1	1	0.986254	574	0.982818	572	0.00343643	2	0.00515464	3	0.00859107	5	1	1	1	1	1	1	1	0	0	1	0	0
CMR15	CFBP6941	20550686	Ralstonia solanacearum	III	Cameroon	Solanum lycopersicum (Tomato)	5555364	5.96632	6	2	PRJEA50681	92.8	5.53674	SOL	TOM	2	63	3	66	68	47	3	6	71		1	1	0.986254	574	0.982818	572	0.00343643	2	0.00343643	2	0.0103093	6	0	1	1	1	1	1	1	0	1	1	1	1
Cq01			Ralstonia solanacearum	I	Nanning, China (22.84 N 108.33 E)	Benincasa hispida (the wax gourd)	5882659	4.47954	195	195	PRJNA476035	96.4	4.31827			4	45	1	46	50	66	2	3	52		1		0.979381	570	0.975945	568	0.00343643	2	0.0103093	6	0.0103093	6	1	1	1	1	0	1	1	0	0	0	0	1
CQPS-1		28620361	Ralstonia pseudosolanacearum sp. nov.	I	Pengshui, ChongQing, China	Solancum: Nicotiana tabacum (Tobacco)	5893444	6.46934	2	2	PRJNA331070	94.2	6.09412			1	69	0	69	70	39	9	9	79		1	1	0.702749	409	0.701031	408	0.00171821	1	0.223368	130	0.0738832	43	0	1	1	1	1	0	1	1	0	1	0	1
CRMRs218		28883150	Ralstonia solanacearum	IIA	Camocim de Sao Felix, Pernambuco, Brazil (8.35932 S 35.7639 W)	Solanum melongena (Eggplant)	5811278	6.46303	2	2	PRJNA388860	89.6	5.79087	SOL		2	66	2	68	70	42	6	8	76		1	1	0.967354	563	0.963918	561	0.00343643	2	0.0206186	12	0.0120275	7	1	1	0	1	0	1	1	1	0	1	0	1
EP1		27833603	Ralstonia solanacearum	I	China	Solanum melongena (Eggplant)	6042968	6.48022	2	2	PRJNA288736	95.5	6.18861	SOL		1	72	0	72	73	42	3	3	76		1	1	0.984536	573	0.982818	572	0.00171821	1	0.00515464	3	0.0103093	6	1	1	1	1	1	1	0	1	0	1	0	1
FJAT-1458			Ralstonia solanacearum	I	Fujian province, China	Solanum lycopersicum (non pathogenic on Tomato)	5434573	3.5747	1447	1447	PRJNA80749	86.9	3.10641	SOL	TOM	3	19	14	33	36	63	19	33	55	0			0.965636	562	0.963918	561	0.00171821	1	0.0257732	15	0.00859107	5	0	0	1	0	0	1	0	1	1	1	0	0
FJAT-1458-2		28385834	Ralstonia solanacearum	I	Fujian province, China	Solanum lycopersicum (non pathogenic on Tomato)	6059899	6.48144	2	2	PRJNA329182	89.6	5.80737	SOL	TOM	2	66	0	66	68	43	7	7	75		1	1	0.989691	576	0.987973	575	0.00171821	1	0.00343643	2	0.00687285	4	1	1	1	1	1	1	0	0	1	1	0	1
FJAT-452		28428834	Ralstonia solanacearum	I	Fujian province, China	Solanum melongena (Eggplant)	5334434	3.21875	3057	309	PRJNA347535	71.5	2.3014	SOL		0	46	0	46	46	55	17	17	63	1			0.623711	363	0.623711	363	0	0	0.223368	130	0.152921	89	0	0	0	0	1	1	1	0	0	1	0	0
FJAT-462		28428834	Ralstonia solanacearum	I	Fujian province, China	Solanum: Capsicum annuum (Chilli pepper)	5083617	3.15171	3371	358	PRJNA347535	69.7	2.19674	SOL		1	34	1	35	36	64	18	19	54	1			0.986254	574	0.982818	572	0.00343643	2	0.00515464	3	0.00859107	5	0	0	0	0	1	1	1	1	0	0	0	0
FJAT-91		28428834	Ralstonia solanacearum	I	Fujian province, China	Solanum lycopersicum (Tomato)	4620128	3.09384	3468	329	PRJNA347535	67.9	2.10072	SOL	TOM	1	36	1	37	38	65	15	16	53	0			0.97079	565	0.967354	563	0.00343643	2	0.0120275	7	0.0171821	10	1	0	0	0	0	1	1	0	0	1	0	0
FJAT-91-2		28912315	Ralstonia solanacearum	I	Fujian province, China	Solanum lycopersicum (Tomato)	5874087	6.46791	2	2	PRJNA329188	94.6	6.11864	SOL	TOM	1	70	0	70	71	43	4	4	75		1	1	0.979381	570	0.975945	568	0.00343643	2	0.00859107	5	0.0120275	7	1	1	1	1	1	1	0	0	1	1	0	1
Fm03			Ralstonia pseudosolanacearum sp. nov.	I	Liuzhou, China (24.53 N 109.80 E)	Siraitia grosvenorii (Monk fruit)	5853820	4.427	219	219	PRJNA476035	96.8	4.28533			6	32	2	34	40	76	2	4	42		1		0.955326	556	0.955326	556	0	0	0.0309278	18	0.0137457	8	0	1	1	1	0	1	0	0	0	0	0	0
FQY_4		23661471	Ralstonia pseudosolanacearum sp. nov.	I	Guizhou, China	Nicotiana tabacum (tobacco)	5805250	6.28665	3	2	PRJNA194089	90.9	5.71456			0	68	0	68	68	43	7	7	75		1	1	0.984536	573	0.9811	571	0.00343643	2	0.00515464	3	0.0103093	6	1	1	1	1	1	1	1	1	0	1	0	1
GEO_230			Ralstonia solanacearum	IIB	Georgia	Solanum tuberosum (Potato)	4816124	4.58579	125	125	PRJNA419114	86.9	3.98505	SOL		3	32	1	33	36	74	8	9	44		1		0.984536	573	0.9811	571	0.00343643	2	0.00687285	4	0.00859107	5	0	1	1	0	0	1	1	0	0	1	1	0
GEO_304			Ralstonia solanacearum	IIB	Georgia	Solanum tuberosum (Potato)	5117074	4.66763	110	110	PRJNA419261	96.9	4.52293	SOL		2	37	1	38	40	73	5	6	45		1		0.972509	566	0.969072	564	0.00343643	2	0.00515464	3	0.0223368	13	0	1	1	0	1	1	1	0	0	0	1	1
GEO_55			Ralstonia solanacearum	IIB	Georgia	Solanum tuberosum (Potato)	5192144	4.49004	168	168	PRJNA419262	97.3	4.36881	SOL		4	32	0	32	36	77	5	5	41		1		0.975945	568	0.972509	566	0.00343643	2	0.00343643	2	0.0206186	12	0	1	1	0	0	0	0	1	0	1	1	1
GEO_57		28596403	Ralstonia solanacearum	IIB	Akhaltsikhe, Georgia	Solanum tuberosum (Potato)	5189849	4.55379	145	145	PRJNA378704	96.9	4.41262	SOL		3	33	3	36	39	75	4	7	43		1		0.986254	574	0.984536	573	0.00171821	1	0.00343643	2	0.0103093	6	0	1	1	0	0	1	1	0	0	0	1	1
GEO_6			Ralstonia solanacearum	IIB	Georgia	Solanum tuberosum (Potato)	5163400	4.62303	123	123	PRJNA419122	95.5	4.41499	SOL		3	32	0	32	35	77	6	6	41		1		0.987973	575	0.984536	573	0.00343643	2	0.00343643	2	0.00859107	5	0	1	1	0	0	0	0	1	0	0	1	1
GEO_81			Ralstonia solanacearum	IIB	Georgia	Solanum tuberosum (Potato)	5063526	4.57412	135	135	PRJNA419125	96.4	4.40945	SOL		3	34	1	35	38	73	7	8	45		1		0.59622	347	0.592784	345	0.00343643	2	0.221649	129	0.182131	106	0	0	1	0	0	1	1	1	0	0	1	0
GEO_96		28596403	Ralstonia solanacearum	IIB	Khelvachauri, Georgia	Solanum lycopersicum (Tomato)	5192440	4.60478	129	129	PRJNA378704	97.3	4.48045	SOL	TOM	1	31	3	34	35	75	8	11	43				0.984536	573	0.9811	571	0.00343643	2	0.00515464	3	0.0103093	6	0	1	1	0	0	0	0	0	0	1	1	0
GEO_99		28596403	Ralstonia solanacearum	IIB	Keda, Georgia	Solanum: Capsicum annuum (Chilli pepper)	5214846	4.54992	147	147	PRJNA378704	96.9	4.40888	SOL		3	35	1	36	39	73	6	7	45		1		0.972509	566	0.967354	563	0.00515464	3	0.00515464	3	0.0223368	13	0	1	1	0	0	1	1	1	0	0	1	1
GMI1000	P742, RS25, RS48, RUN54, JS753	11823852	Ralstonia pseudosolanacearum sp. nov.	I	French Guyana	Solanum lycopersicum (Tomato)	5810922	6.46322	2	2	PRJNA57593	96	6.20469	SOL	TOM	1	70	0	70	71	40	7	7	78		1	1	0.984536	573	0.979381	570	0.00515464	3	0.00515464	3	0.0103093	6	1	1	1	1	1	1	1	0	1	1	0	1
Grenada-91		25888333	Ralstonia solanacearum	IIA	Grenada	Musa spp. (Banana)	5479463	3.90733	670	1	PRJEB7428	90.5	3.53613			2	60	0	60	62	48	8	8	70		1	1	0.986254	574	0.986254	574	0	0	0.00343643	2	0.0103093	6	0	0	1	1	1	1	1	1	1	1	1	1
HA4-1			Ralstonia pseudosolanacearum sp. nov.	I	Hubei, Hongan, China	Arachis hypogaea (Peanut)	5981347	6.29968	3	3	PRJNA392775	95.5	6.01619			4	61	0	61	65	47	6	6	71		1	1	0.989691	576	0.986254	574	0.00343643	2	0.00343643	2	0.00687285	4	1	1	1	1	1	1	1	1	0	1	1	1
IBSBF1503		25888333, 22094345	Ralstonia solanacearum	IIB	Brazil	Cucumis sativus (Cucumber)	5530249	6.44171	2	2	PRJEB7433	91	5.86196			2	65	0	65	67	47	4	4	71		0	0	0.984536	573	0.982818	572	0.00171821	1	0.00515464	3	0.0103093	6	0	1	1	1	1	1	1	0	1	1	1	1
IBSBF1503-2		26788428	Ralstonia solanacearum	IIB	Brazil	Cucumis sativus (Cucumber)	5530251	6.442	2	2	PRJNA297402	93.7	6.03615			2	65	0	65	67	47	4	4	71		1	1	0.984536	573	0.982818	572	0.00171821	1	0.00515464	3	0.0103093	6	0	1	1	1	1	1	1	0	1	1	1	1
IBSBF1900		22094345	Ralstonia solanacearum	IIA	Brazil, 2000	Musa spp. (Banana)	5812604	3.70238	1131	1	PRJEB8309	93.2	3.45062			2	62	0	62	64	47	7	7	71		1	1	0.986254	574	0.9811	571	0.00515464	3	0.00343643	2	0.0103093	6	0	1	0	1	1	1	1	0	1	1	1	1
IPO1609	RUN1	19671014	Ralstonia solanacearum	IIB	Netherlands	Solanum tuberosum (Potato)	5318522	4.23913	298	10	PRJNA32087	84.2	3.56934	SOL		1	50	7	57	58	54	6	13	64				0.986254	574	0.982818	572	0.00343643	2	0.00515464	3	0.00859107	5	0	1	1	1	1	1	1	0	1	1	1	1
IPO1609-2	RUN1		Ralstonia solanacearum	IIB	Mindanao, Philippines	Musa × paradisiaca [Cooking banana or plantain, cultivar Saba, triploid hybrid (ABB)]	5168237	4.21919	312	312	PRJNA32087	88.2	3.72132			5	36	3	39	44	68	6	9	50		1		0.987973	575	0.987973	575	0	0	0.00343643	2	0.00859107	5	0	1	1	0	0	1	1	1	0	1	1	1
K60	P660, UW25, CFBP2047; LMG2299T	22535929	Ralstonia solanacearum	IIA	Raleigh, NC, USA, 1953	Solanum lycopersicum (Tomato)	5600110	4.07322	459	2	PRJEA73571	94.2	3.83697	SOL	TOM	0	52	0	52	52	56	10	10	62		0	0	0.984536	573	0.9811	571	0.00343643	2	0.00515464	3	0.0103093	6	0	1	0	1	1	1	1	0	1	1	1	1
K60-2	P660, UW25, CFBP2047; LMG2299T	28983002	Ralstonia solanacearum	IIA	North Carolina, USA (35.8 N 78.56 W)	Solanum lycopersicum (Tomato)	5770663	6.4602	2	2	PRJNA381968	93.2	6.0209	SOL	TOM	0	53	0	53	53	56	9	9	62		1	1	0.989691	576	0.986254	574	0.00343643	2	0.00343643	2	0.00687285	4	0	1	1	1	1	1	1	0	0	1	1	1
KACC10709			Ralstonia solanacearum	I	Gimcheon, South Korea	Solanum tuberosum (Potato)	5608237	6.4478	2	2	PRJNA314721	96.4	6.21568	SOL		0	58	0	58	58	51	9	9	67		1	1	0.948454	552	0.945017	550	0.00343643	2	0.0189003	11	0.032646	19	1	1	1	0	1	1	1	1	0	1	0	1
KACC10722			Ralstonia syzygii	IV	Jeju, South Korea	Solanum tuberosum (Potato)	5463256	6.43642	2	2	PRJNA314571	91.4	5.88289	SOL		4	56	0	56	60	53	5	5	65		1	1	0.986254	574	0.982818	572	0.00343643	2	0.00515464	3	0.00859107	5	0	1	1	1	1	1	0	0	1	0	0	1
Molk2	R633		Ralstonia solanacearum	IIB	Philippines	Musa spp. (Banana)	5960882	4.22593	330	40	PRJNA180980	89.6	3.78643			2	59	11	70	72	44	2	13	74				0.986254	574	0.982818	572	0.00343643	2	0.00515464	3	0.00859107	5	0	1	1	1	1	1	1	0	1	1	1	1
Molk2-2	R633	22094345	Ralstonia solanacearum	IIB	Davao, Philippines, 1991	Musa spp. (Banana)	6179176	4.22533	340	1		85.1	3.59575			1	62	0	62	63	47	8	8	71		1	1	0.982818	572	0.982818	572	0	0	0.00859107	5	0.00859107	5	0	1	0	1	1	1	1	0	1	1	1	1
MolK2-3	R633		Ralstonia solanacearum	IIB	N/A	N/A	5551882	4.20161	349	349	PRJNA32085	88.3	3.71003			5	38	1	39	44	67	7	8	51		0		0.986254	574	0.986254	574	0	0	0.00515464	3	0.00859107	5	0	1	0	1	1	1	0	1	1	0	0	0
NCPPB_282			Ralstonia solanacearum	IIB	Colombia	Solanum tuberosum (Potato)	5254570	4.46286	181	181	PRJNA259636	96.9	4.32451	SOL		1	28	4	32	33	71	14	18	47	0			0.908935	529	0.90378	526	0.00515464	3	0.0378007	22	0.0532646	31	0	1	1	0	0	0	0	1	0	0	0	0
NCPPB909		26272559	Ralstonia solanacearum	IIB	Egypt	Solanum tuberosum (Potato)	5251879	4.35658	231	215	PRJNA241341	97.3	4.23895	SOL		3	35	1	36	39	72	7	8	46		1		0.9811	571	0.975945	568	0.00515464	3	0.00687285	4	0.0120275	7	0	1	1	0	0	1	1	1	0	1	1	0
OE1-1		-	Ralstonia solanacearum	I	Japan	Solanum melongena (Eggplant)	5762975	6.45962	2	2	PRJDB4012	92.3	5.96223	SOL		0	71	0	71	71	45	2	2	73		1	1	0.919244	535	0.914089	532	0.00515464	3	0.0463918	27	0.0343643	20	1	1	1	1	1	1	0	1	0	1	0	1
P597		28955357	Ralstonia solanacearum	IIA	Mid-Florida, USA	Solanum lycopersicum (Tomato)	5648018	4.02762	530	530	PRJNA243370	92.8	3.73763	SOL	TOM	2	31	4	35	37	71	10	14	47				0.986254	574	0.982818	572	0.00343643	2	0.00687285	4	0.00687285	4	0	1	1	0	0	0	0	1	0	0	0	0
P673		24558246	Ralstonia solanacearum	IIB	Florida, USA	Epipremnum aureum (Pothos)	5318727	4.32613	251	251	PRJNA230111	96.4	4.17039			4	35	1	36	40	72	6	7	46		1		0.975945	568	0.974227	567	0.00171821	1	0.00859107	5	0.0154639	9	0	1	0	1	1	1	0	0	1	0	0	0
P781			Ralstonia solanacearum	I	Florida, USA	Mandevilla	5621641	4.27565	298	298	PRJNA269729	95.9	4.10035			0	35	1	36	36	73	9	10	45		1		0.9811	571	0.977663	569	0.00343643	2	0.00515464	3	0.0137457	8	1	1	0	0	0	1	1	1	0	0	0	0
P816		30687821	Ralstonia solanacearum	IIA	Florida, USA	Vaccinium spp. (High bush blueberry)	4487942	4.49941	142	142	PRJNA359352	68.3	3.0731			4	40	2	42	46	65	7	9	53		1		0.986254	574	0.982818	572	0.00343643	2	0.00515464	3	0.00859107	5	0	1	1	1	1	1	1	0	0	0	0	0
P822		30687821	Ralstonia solanacearum	IIA	Florida, USA	Vaccinium spp. (Blueberry)	5374154	4.47263	181	181	PRJNA432008	96.9	4.33398			4	35	0	35	39	72	7	7	46		1		0.847079	493	0.843643	491	0.00343643	2	0.00343643	2	0.149485	87	0	1	0	1	0	1	0	1	1	0	0	1
P824		30687821	Ralstonia solanacearum	I	Florida, USA	Vaccinium corymbosum (blueberry)	6009303	4.89111	72	2	PRJNA422804	89.6	4.38243			0	70	0	70	70	45	3	3	73		1	1	0.979381	570	0.979381	570	0	0	0.0103093	6	0.0103093	6	1	1	1	1	1	1	1	1	0	1	0	1
Po82	RS2	21685279	Ralstonia solanacearum	IIB	Mexico	Solanum tuberosum (Potato)	5430263	6.43379	2	2	PRJNA162133	90	5.79041	SOL		2	65	6	71	73	41	4	10	77		1	1	0.967354	563	0.963918	561	0.00343643	2	0.0189003	11	0.0137457	8	0	1	1	1	1	1	1	0	1	1	1	1
Po82-2	RS2, R52B	28041840	Ralstonia solanacearum	IIB	Indore (MP), India	Solanum tuberosum (Potato)	4788265	4.54222	137	1	PRJEB8309	95.5	4.33782	SOL		1	48	0	48	49	64	5	5	54		0		0.977663	569	0.974227	567	0.00343643	2	0.00515464	3	0.0171821	10	0	0	1	0	1	1	1	0	0	1	0	1
POPS2			Ralstonia solanacearum	IIB	China	N/A	5580787	3.89974	703	703	PRJNA259638	96.4	3.75935			2	33	7	40	42	57	19	26	61	0			0.986254	574	0.9811	571	0.00515464	3	0.00343643	2	0.0103093	6	0	1	1	0	1	1	0	1	0	1	1	0
PSI07	RS75, RUN83, CFBP7288	20550686	Ralstonia syzygii	IV	Indonesia	Solanum lycopersicum (Tomato)	5605618	6.44759	2	2	PRJNA50543	90.1	5.80928	SOL	TOM	3	65	1	66	69	47	2	3	71		1	1	0.986254	574	0.982818	572	0.00343643	2	0.00515464	3	0.00859107	5	0	1	1	1	1	1	1	0	1	1	0	1
PSS1308			Ralstonia solanacearum	I	Taiwan	Solanum tuberosum (Potato)	5656029	3.92192	677	677	PRJNA347357	96	3.76505	SOL		2	36	6	42	44	68	6	12	50				0.984536	573	0.984536	573	0	0	0.00515464	3	0.0103093	6	0	1	0	1	0	1	0	0	0	1	0	1
PSS190	RUN85		Ralstonia pseudosolanacearum sp. nov.	I	Taiwan	Solanum tuberosum (Potato)	5480187	4.02953	512	512	PRJNA347357	96	3.86834	SOL		4	28	3	31	35	76	7	10	42		1		0.989691	576	0.986254	574	0.00343643	2	0.00343643	2	0.00687285	4	0	1	1	0	0	1	0	1	1	0	0	1
PSS216	RUN156		Ralstonia pseudosolanacearum sp. nov.	I	Taiwan	Solanum tuberosum (Potato)	5877933	3.83321	863	863	PRJNA347357	95.5	3.66072	SOL		3	27	5	32	35	74	9	14	44				0.986254	574	0.982818	572	0.00343643	2	0.00343643	2	0.0103093	6	0	1	1	0	0	1	0	0	0	0	0	1
PSS4-1	CIP410, RUN157		Ralstonia pseudosolanacearum sp. nov.	I	Taiwan	Solanum tuberosum (Potato)	5593361	4.0384	512	512	PRJNA347357	95.5	3.85667	SOL		4	29	3	32	36	73	9	12	45				0.982818	572	0.979381	570	0.00343643	2	0.00687285	4	0.0103093	6	0	1	0	0	0	1	0	0	0	0	0	0
PSS4-2	CIP410, RUN157		Ralstonia pseudosolanacearum sp. nov.	I	N/A	N/A	5680609	4.17866	374	1		91.4	3.8193			1	64	1	65	66	47	5	6	71		1	1	0.982818	572	0.979381	570	0.00343643	2	0.00859107	5	0.00859107	5	0	1	0	1	1	1	1	0	0	1	0	0
R24	Rsy R24	21931687	Ralstonia syzygii subsp. syzygii subsp. nov.	IV	Indonesia	Syzygium aromaticum (Clove)	5422591	5.88911	7	7	PRJNA53879	94.6	5.5711			0	45	3	48	48	61	9	12	57				0.987973	575	0.986254	574	0.00171821	1	0.00515464	3	0.00687285	4	0	1	1	1	1	1	0	0	1	1	0	1
RD1301	RUN3013	26823572	Ralstonia pseudosolanacearum sp. nov.	I	Réunion Island, 2012	Solanum melongena (Eggplant)	5781097	3.89438	728	1		95	3.69966	SOL		1	67	2	69	70	42	6	8	76		1	1	0.9811	571	0.9811	571	0	0	0.00859107	5	0.0103093	6	1	1	1	1	1	1	1	1	0	1	1	0
RD15			Ralstonia pseudosolanacearum sp. nov.	I	Taiwan	Solanum tuberosum (Potato)	5481928	4.06315	474	474	PRJNA347357	97.3	3.95345	SOL		3	33	5	38	41	70	7	12	48				0.987973	575	0.986254	574	0.00171821	1	0.00515464	3	0.00687285	4	0	1	1	1	0	1	0	1	0	0	0	1
RS_476		28883150	Ralstonia pseudosolanacearum sp. nov.	I	Dom Pedro, Maranhao, Brazil (4.48333 S 44.45 W)	Solanum lycopersicum (Tomato)	5810927	6.46316	2	2	PRJNA388859	93.7	6.05598	SOL	TOM	1	72	0	72	73	43	2	2	75		1	1	0.919244	535	0.898625	523	0.0206186	12	0.04811	28	0.032646	19	1	1	1	1	1	1	1	0	1	1	0	1
RS_488			Ralstonia solanacearum	IIB	Grandes Rios, Parana, Brazil (24.1289 S 51.4797 W)	Solanum lycopersicum (Tomato)	5411685	6.43198	2	2	PRJNA388430	94.1	6.0525	SOL	TOM	1	59	0	59	60	52	6	6	66		1	1	0.984536	573	0.9811	571	0.00343643	2	0.00515464	3	0.0103093	6	0	1	1	0	1	1	1	0	1	1	1	1
RS_489			Ralstonia solanacearum	IIA	Borrazopolis, Parana, Brazil (23.9491 S 51.5415 W)	Solanum lycopersicum (Tomato)	5411504	6.43206	2	2	PRJNA388980	92.8	5.96895	SOL	TOM	1	53	1	54	55	51	12	13	67	0			0.850515	495	0.847079	493	0.00343643	2	0.0429553	25	0.106529	62	0	1	1	0	1	1	1	0	1	1	1	1
Rs-T02		27081126	Ralstonia solanacearum	I	Nanning, Guangxi province, China	Solanum lycopersicum (Tomato)	5804239	4.53585	169	169	PRJNA298373	96.4	4.37256	SOL	TOM	1	39	1	40	41	75	2	3	43		1		0.986254	574	0.9811	571	0.00515464	3	0.00343643	2	0.0103093	6	1	1	1	0	0	1	1	1	0	0	0	1
RSCM			Ralstonia solanacearum	I	Guangdong, China	Cucurbita maxima (Squash)	6000712	6.47717	2	2	PRJNA422474	94.1	6.09502			2	67	0	67	69	44	5	5	74		1	1	0.982818	572	0.979381	570	0.00343643	2	0.00343643	2	0.0137457	8	1	1	1	1	1	1	1	1	0	0	0	1
RUN1302			Ralstonia syzygii	IV	N/A	Solanum lycopersicum (Tomato)	5606684	5.51812	17	2		92.8	5.12081	SOL	TOM	4	63	0	63	67	49	2	2	69		1	1	0.621993	362	0.616838	359	0.00515464	3	0.0927835	54	0.285223	166	0	1	1	1	1	1	1	0	1	1	0	1
RUN1308			Ralstonia syzygii	IV	N/A	Solanum lycopersicum (Tomato)	5606695	5.51812	17	2		92.4	5.09874	SOL	TOM	4	63	0	63	67	49	2	2	69		1	1	0.987973	575	0.986254	574	0.00171821	1	0.00515464	3	0.00687285	4	0	1	1	1	1	1	1	0	1	1	0	1
RUN1311			Ralstonia syzygii	IV	N/A	Solanum lycopersicum (Tomato)	5606765	5.49329	18	2		94.6	5.19665	SOL	TOM	4	63	0	63	67	49	2	2	69		1	1	0.987973	575	0.986254	574	0.00171821	1	0.00515464	3	0.00687285	4	0	1	1	1	1	1	1	0	1	1	0	1
RUN1313			Ralstonia syzygii subsp. indonesiensis subsp. nov.	IV	N/A	Solanum lycopersicum (Tomato)	5606680	5.51811	17	2		95.1	5.24773	SOL	TOM	4	63	0	63	67	49	2	2	69		1	1	0.987973	575	0.986254	574	0.00171821	1	0.00515464	3	0.00687285	4	0	1	1	1	1	1	1	0	1	1	0	1
RUN1744	CIV23	26823572	Ralstonia pseudosolanacearum sp. nov.	I	Ivory Coast, 2010	Solanum melongena (Eggplant)	5684645	4.24985	318	1		93.7	3.98211	SOL		0	68	3	71	71	42	5	8	76		1	1	0.938144	546	0.934708	544	0.00343643	2	0.0378007	22	0.024055	14	1	1	1	1	1	1	1	1	0	1	1	0
RUN1985	CIR011-208	26823572	Ralstonia pseudosolanacearum sp. nov.	I	French Guyana, 2011	Solanum melongena (Eggplant)	5788639	4.3357	266	1		95.9	4.15794	SOL		0	72	0	72	72	41	5	5	77		1	1	0.967354	563	0.967354	563	0	0	0.0171821	10	0.0154639	9	1	1	1	1	0	1	1	1	0	1	1	0
RUN702			Ralstonia syzygii subsp. indonesiensis subsp. nov.	IV	N/A	Solanum tuberosum (Potato)	5461464	4.42174	206	2		94.2	4.16528	SOL		2	63	0	63	65	49	4	4	69		1	1	0.986254	574	0.982818	572	0.00343643	2	0.00343643	2	0.0103093	6	0	1	1	1	1	1	1	0	1	1	0	1
RUN84			Ralstonia syzygii subsp. indonesiensis subsp. nov.	IV	N/A	Solanum lycopersicum (Tomato)	5606684	5.51812	17	2		96	5.29739	SOL	TOM	4	63	0	63	67	49	2	2	69		1	1	0.987973	575	0.986254	574	0.00171821	1	0.00515464	3	0.00687285	4	0	1	1	1	1	1	1	0	1	1	0	1
SD54		24356823	Ralstonia pseudosolanacearum sp. nov.	I	China	Zingiber officinale (Ginger)	5647316	4.53436	165	165	PRJNA220227	95.5	4.33031			1	39	1	40	41	69	8	9	49		1		0.984536	573	0.9811	571	0.00343643	2	0.00515464	3	0.0103093	6	0	1	1	1	0	1	0	1	1	0	0	0
SEPPX05		29892946	Ralstonia pseudosolanacearum sp. nov.	I	Poyang County, Shangrao, China	Sesamum indicum L. (Sesame)	5996934	6.4769	2	2	PRJNA379485	92.4	5.98465			0	69	0	69	69	46	3	3	72		1	1	0.953608	555	0.953608	555	0	0	0.0292096	17	0.0171821	10	1	1	1	1	1	1	1	1	0	1	0	1
SL2064		29422785	Ralstonia syzygii	IV	Namjeju, South Korea	Solanum tuberosum (Potato)	5473607	6.43724	2	2	PRJNA396777	92.8	5.97376	SOL		5	56	0	56	61	53	4	4	65		1	1	0.97079	565	0.967354	563	0.00343643	2	0.0154639	9	0.0137457	8	0	1	1	1	1	1	0	0	1	0	0	1
SL2312		29422785	Ralstonia syzygii	IV	Miryang, South Korea	Solanum tuberosum (Potato)	5521456	6.44102	2	2	PRJNA396777	95.5	6.15118	SOL		3	61	0	61	64	51	3	3	67		1	1	0.984536	573	0.9811	571	0.00343643	2	0.00515464	3	0.0103093	6	0	1	1	1	1	1	1	0	1	0	0	1
SL2330		29422785	Ralstonia pseudosolanacearum sp. nov.	I	Namhae, South Korea	Solanum tuberosum (Potato)	5674600	6.45291	2	2	PRJNA396777	94.1	6.07218	SOL		2	67	0	67	69	45	4	4	73		1	1	0.986254	574	0.982818	572	0.00343643	2	0.00343643	2	0.0103093	6	1	1	1	1	1	1	1	0	1	1	0	1
SL2729		29422785	Ralstonia pseudosolanacearum sp. nov.	I	Miryang, South Korea	Solanum tuberosum (Potato)	5703338	6.4551	2	2	PRJNA396777	96.4	6.22272	SOL		1	67	0	67	68	43	7	7	75		1	1	0.984536	573	0.984536	573	0	0	0.00687285	4	0.00859107	5	1	1	1	1	1	1	1	0	1	1	0	1
SL3022		29422785	Ralstonia syzygii	IV	Gimhae, South Korea	Solanum tuberosum (Potato)	5605251	6.44757	2	2	PRJNA396777	90.5	5.83505	SOL		2	51	0	51	53	55	10	10	63		1	1	0.960481	559	0.960481	559	0	0	0.024055	14	0.0154639	9	0	1	1	1	1	1	0	0	0	1	0	1
SL3103		29422785	Ralstonia pseudosolanacearum sp. nov.	I	Haenam, South Korea	Solanum tuberosum (Potato)	5618133	6.44856	2	2	PRJNA396777	93.7	6.0423	SOL		0	54	0	54	54	52	12	12	66	0			0.972509	566	0.969072	564	0.00343643	2	0.0103093	6	0.0171821	10	1	1	1	1	1	1	1	1	0	0	0	1
SL3175		29422785	Ralstonia syzygii	IV	Namjeju, South Korea	Solanum tuberosum (Potato)	5555993	6.44373	2	2	PRJNA396777	91.9	5.92179	SOL		3	62	0	62	65	44	9	9	74		1	1	0.960481	559	0.960481	559	0	0	0.0223368	13	0.0171821	10	0	1	1	0	1	1	1	0	1	0	0	1
SL3300		29422785	Ralstonia pseudosolanacearum sp. nov.	I	Namjeju, South Korea	Solanum tuberosum (Potato)	5903911	6.47011	2	2	PRJNA396777	92.3	5.97191	SOL		1	67	0	67	68	42	8	8	76		1	1	0.902062	525	0.898625	523	0.00343643	2	0.0721649	42	0.0257732	15	1	1	1	1	1	1	1	0	1	1	0	1
SL3730		29422785	Ralstonia pseudosolanacearum sp. nov.	I	Muan, South Korea	Solanum tuberosum (Potato)	5686064	6.45378	2	2	PRJNA396777	92.4	5.96329	SOL		2	62	0	62	64	42	12	12	76	0			0.979381	570	0.975945	568	0.00343643	2	0.00859107	5	0.0120275	7	1	1	1	0	1	1	1	0	0	1	0	1
SL3755		29422785	Ralstonia pseudosolanacearum sp. nov.	I	Boseong, South Korea	Solanum tuberosum (Potato)	5792854	6.46186	2	2	PRJNA396777	90.9	5.87383	SOL		1	67	0	67	68	43	7	7	75		1	1	0.977663	569	0.972509	566	0.00515464	3	0.0120275	7	0.0103093	6	1	1	1	1	1	1	1	0	1	1	0	1
SL3822		29422785	Ralstonia pseudosolanacearum sp. nov.	I	Bukjeju, South Korea	Solanum tuberosum (Potato)	5971831	6.47508	2	2	PRJNA396777	92.8	6.00887	SOL		2	67	0	67	69	42	7	7	76		1	1	0.977663	569	0.974227	567	0.00343643	2	0.00515464	3	0.0171821	10	1	1	1	1	1	1	0	0	1	1	0	1
SL3882		29422785	Ralstonia pseudosolanacearum sp. nov.	I	Haenam, South Korea	Solanum tuberosum (Potato)	6025869	6.47899	2	2	PRJNA396777	94.6	6.12912	SOL		2	69	0	69	71	41	6	6	77		1	1	0.989691	576	0.986254	574	0.00343643	2	0.00343643	2	0.00687285	4	1	1	1	1	1	1	1	0	1	1	0	1
T101		29422785	Ralstonia syzygii	IV	Namjeju, South Korea	Solanum tuberosum (Potato)	5521368	6.44102	2	2	PRJNA396777	91	5.86133	SOL		1	61	0	61	62	52	4	4	66		1	1	0.984536	573	0.979381	570	0.00515464	3	0.00343643	2	0.0120275	7	0	1	1	1	1	1	1	0	1	1	0	1
T11		29422785	Ralstonia syzygii	IV	Gimhae, South Korea	Solanum tuberosum (Potato)	5450627	6.43542	2	2	PRJNA396777	91.9	5.91415	SOL		4	56	0	56	60	53	5	5	65		1	1	0.987973	575	0.984536	573	0.00343643	2	0.00515464	3	0.00687285	4	0	1	1	1	1	1	0	0	1	0	0	1
T110		29422785	Ralstonia pseudosolanacearum sp. nov.	I	Bukjeju, South Korea	Solanum tuberosum (Potato)	5642243	6.45042	2	2	PRJNA396777	66.5	4.28953	SOL		1	30	0	30	31	52	35	35	66	1			0.986254	574	0.9811	571	0.00515464	3	0.00343643	2	0.0103093	6	1	1	0	0	0	0	0	0	0	0	0	0
T117		29422785	Ralstonia pseudosolanacearum sp. nov.	I	Goesan, South Korea	Solanum tuberosum (Potato)	5807463	6.46296	2	2	PRJNA396777	92.8	5.99762	SOL		1	69	0	69	70	43	5	5	75		1	1	0.979381	570	0.975945	568	0.00343643	2	0.00343643	2	0.0171821	10	1	1	1	1	1	1	1	0	1	1	0	1
T12		29422785	Ralstonia syzygii	IV	Namhae, South Korea	Solanum tuberosum (Potato)	5520985	6.44099	2	2	PRJNA396777	90	5.79689	SOL		2	47	1	48	50	52	16	17	66	1			0.987973	575	0.984536	573	0.00343643	2	0.00343643	2	0.00859107	5	0	1	1	1	1	0	1	0	0	1	0	1
T25		29422785	Ralstonia pseudosolanacearum sp. nov.	I	Miryang, South Korea	Solanum tuberosum (Potato)	5715510	6.45602	2	2	PRJNA396777	89.6	5.7846	SOL		1	50	0	50	51	46	21	21	72	1			0.962199	560	0.958763	558	0.00343643	2	0.024055	14	0.0137457	8	1	1	1	0	1	1	1	0	1	1	0	1
T42		29422785	Ralstonia pseudosolanacearum sp. nov.	I	Muan, South Korea	Solanum tuberosum (Potato)	5497698	6.43915	2	2	PRJNA396777	89.6	5.76948	SOL		1	67	0	67	68	45	5	5	73		1	1	0.974227	567	0.972509	566	0.00171821	1	0.00343643	2	0.0223368	13	1	1	1	1	1	1	1	0	1	1	0	1
T51		29422785	Ralstonia syzygii	IV	Boseong, South Korea	Solanum tuberosum (Potato)	5400849	6.43143	2	2	PRJNA396777	95.9	6.16774	SOL		4	56	0	56	60	53	5	5	65		1	1	0.950172	553	0.950172	553	0	0	0.0292096	17	0.0206186	12	0	1	1	1	1	1	0	0	1	0	0	1
T523		30533677	Ralstonia pseudosolanacearum sp. nov.	I	Los Banos, Philippines (14.166667 N 121.21666667 E)	Solanum lycopersicum (Tomato - tropical rain forest)	5722329	6.28044	3	2	PRJNA396766	95.1	5.9727	SOL	TOM	0	68	0	68	68	46	4	4	72		1	1	0.989691	576	0.986254	574	0.00343643	2	0.00343643	2	0.00687285	4	0	1	1	1	0	1	1	1	0	0	0	1
T60		29422785	Ralstonia pseudosolanacearum sp. nov.	I	Yeonggwang, South Korea	Solanum tuberosum (Potato)	6015554	6.47825	2	2	PRJNA396777	91.9	5.95351	SOL		2	68	0	68	70	41	7	7	77		1	1	0.97079	565	0.965636	562	0.00515464	3	0.00859107	5	0.0206186	12	1	1	1	1	1	1	1	0	1	1	0	1
T78		29422785	Ralstonia pseudosolanacearum sp. nov.	I	Gimje, South Korea	Solanum tuberosum (Potato)	6147432	6.31157	3	3	PRJNA396777	95.5	6.02755	SOL		1	68	0	68	69	41	8	8	77		1	1	0.75945	442	0.756014	440	0.00343643	2	0.00687285	4	0.233677	136	1	1	1	1	1	1	1	0	1	1	0	1
T82		29422785	Ralstonia syzygii	IV	Gimje, South Korea	Solanum tuberosum (Potato)	5521457	6.44102	2	2	PRJNA396777	92.3	5.94506	SOL		2	60	0	60	62	51	5	5	67		1	1	0.974227	567	0.974227	567	0	0	0.0137457	8	0.0120275	7	0	1	1	1	1	1	1	0	1	0	0	1
T95		29422785	Ralstonia syzygii	IV	Namjeju, South Korea	Solanum tuberosum (Potato)	5474514	6.43732	2	2	PRJNA396777	93.2	5.99958	SOL		4	56	0	56	60	53	5	5	65		1	1	0.9811	571	0.9811	571	0	0	0.00859107	5	0.0103093	6	0	1	1	1	1	1	0	0	1	0	0	1
T98		29422785	Ralstonia syzygii	IV	Namjeju, South Korea	Solanum tuberosum (Potato)	5555978	6.44373	2	2	PRJNA396777	89.6	5.77358	SOL		3	64	0	64	67	44	7	7	74		1	1	0.962199	560	0.962199	560	0	0	0.0206186	12	0.0171821	10	0	1	1	1	1	1	1	0	1	0	0	1
TD1301	RUN3012	26823572	Ralstonia pseudosolanacearum sp. nov.	I	Réunion Island, France, 2012	Solanum melongena, cv; E8 (Susceptible eggplant)	5711184	4.04441	511	1		91.9	3.71681	SOL		0	67	1	68	68	41	9	10	77		1	1	0.986254	574	0.986254	574	0	0	0.00515464	3	0.00859107	5	0	1	1	0	1	1	1	1	0	1	1	0
TF3108	RUN3014	26823572	Ralstonia pseudosolanacearum sp. nov.	I	Réunion Island, France, 2012	Solanum melongena, cv; E6 (Resistant eggplant genotype AG91-25)	5687005	4.26257	309	1		91	3.87894	SOL		0	72	1	73	73	42	3	4	76		1	1	0.967354	563	0.967354	563	0	0	0.0206186	12	0.0120275	7	1	1	1	1	1	1	1	1	0	1	1	0
Tg03			Ralstonia pseudosolanacearum sp. nov.	I	Nanning, China	Luffa aegyptiaca (the sponge gourd)	5927306	4.51518	181	181	PRJNA476035	96.8	4.37069			3	42	2	44	47	68	3	5	50		1		0.987973	575	0.984536	573	0.00343643	2	0.00343643	2	0.00859107	5	0	1	1	1	0	1	1	0	0	0	0	1
TO10	RUN0969		Ralstonia pseudosolanacearum sp. nov.	I	Thailand	Solanum lycopersicum (Tomato)	5566589	4.20255	347	1		93.2	3.91678	SOL	TOM	1	72	0	72	73	41	4	4	77		1	1	0.982818	572	0.979381	570	0.00343643	2	0.00343643	2	0.0137457	8	1	1	1	1	1	1	1	0	1	1	1	1
UA-1579			Ralstonia solanacearum	IIB	South caribbean, Uraba, Colombia	Musa spp. (Banana - tropical rain forest)	5081426	6.40495	2	1	PRJNA503609	92.8	5.94379			3	52	1	53	56	52	10	11	66				0.986254	574	0.982818	572	0.00343643	2	0.00343643	2	0.0103093	6	0	1	0	0	1	1	1	0	1	1	1	1
UA-1591			Ralstonia solanacearum	IIB	Andes, Quindio, Colombia	Musa × paradisiaca (Plantain)	5351985	6.42748	2	1	PRJNA503608	95.5	6.13824			2	70	0	70	72	42	4	4	76		1	1	0.931271	542	0.927835	540	0.00343643	2	0.0360825	21	0.032646	19	0	1	1	0	1	1	1	0	1	1	1	1
UA-1609			Ralstonia solanacearum	IIB	South caribbean, Uraba, Colombia	Musa spp. (Banana - tropical rain forest)	5068052	6.4038	2	1	PRJNA503611	92.8	5.94273			3	55	1	56	59	50	9	10	68		1	1	0.986254	574	0.982818	572	0.00343643	2	0.00343643	2	0.0103093	6	0	1	0	0	1	1	1	0	1	1	1	1
UA-1611			Ralstonia solanacearum	IIA	North caribbean, Magdalena, Colombia	Musa spp. (Banana - tropical rain forest)	5195693	6.41461	2	1	PRJNA503607	94.6	6.06822			1	60	0	60	61	50	7	7	68		1	1	0.974227	567	0.972509	566	0.00171821	1	0.0120275	7	0.0137457	8	0	0	1	1	0	1	1	0	1	1	1	1
UA-1612			Ralstonia solanacearum	IIA	North caribbean, Magdalena, Colombia	Musa spp. (Banana - tropical rain forest)	5003359	6.39822	2	1	PRJNA503606	91	5.82238			0	62	0	62	62	50	6	6	68		1	1	0.979381	570	0.975945	568	0.00343643	2	0.0103093	6	0.0103093	6	0	0	1	1	1	1	1	0	1	1	1	1
UA-1617			Ralstonia solanacearum	IIB	Andes, Quindio, Colombia	Musa × paradisiaca (Plantain)	5362479	6.42833	2	1	PRJNA503610	96.8	6.22262			2	70	0	70	72	42	4	4	76		1	1	0.924399	538	0.920962	536	0.00343643	2	0.0206186	12	0.0549828	32	0	1	1	1	1	1	1	0	1	1	1	1
UTT-25			Ralstonia solanacearum	I	Uttarakhand, foot hills of Haldwani, Nainital, India (29.22 N 79.52 E)	Solanum lycopersicum (Tomato)	5824778	3.74079	1058	1058	PRJNA258488	88.7	3.31808	SOL	TOM	3	22	9	31	34	67	17	26	51	0			0.986254	574	0.982818	572	0.00343643	2	0.00515464	3	0.00859107	5	0	0	1	0	0	1	0	0	0	1	0	0
UW163	P800, S256, GMI8235	22094345, 25888333	Ralstonia solanacearum	IIB	Nauta, Peru	Musa × paradisiaca (Plantain or cooking banana)	5532370	3.98101	572	1	PRJEB7430	87.8	3.49533			2	64	1	65	67	41	10	11	77				0.984536	573	0.982818	572	0.00171821	1	0.00515464	3	0.0103093	6	0	1	1	1	1	1	1	0	1	1	1	1
UW163-2	P800, S256, GMI8235	26788428	Ralstonia solanacearum	IIB	Nauta, Peru	Musa × paradisiaca (Plantain)	5596238	6.14584	4	4	PRJNA297400	93.7	5.75865			1	71	0	71	72	42	4	4	76		1	1	0.979381	570	0.977663	569	0.00171821	1	0.0103093	6	0.0103093	6	0	1	1	1	1	1	1	0	1	1	1	1
UW179		25888333	Ralstonia solanacearum	IIB	N/A	Musa spp. (Banana)	5426414	3.95892	590	1	PRJEB7426	92.8	3.67388			2	63	0	63	65	41	12	12	77	0			0.962199	560	0.962199	560	0	0	0.0223368	13	0.0154639	9	0	1	0	1	1	1	1	0	1	1	1	1
UW181		22094345	Ralstonia solanacearum	IIA	Venezuela	Musa × paradisiaca (Plantain or cooking banana)	5436691	3.90454	669	1	PRJEB8309	93.2	3.63903			1	59	0	59	60	48	10	10	70		1	1	0.984536	573	0.984536	573	0	0	0.00515464	3	0.0103093	6	0	0	1	1	1	1	1	1	1	1	1	1
UW24			Ralstonia solanacearum	IIB	N/A	Solanum tuberosum (Potato)	5183779	4.62122	124	124	PRJNA257008	96.4	4.45486	SOL		3	40	0	40	43	70	5	5	48		1		0.982818	572	0.977663	569	0.00515464	3	0.00343643	2	0.0137457	8	0	0	1	0	0	1	1	1	0	1	1	1
UW349B			Ralstonia solanacearum	IIB	N/A	Solanum tuberosum (Potato)	5654872	4.55532	157	1		91	4.14534	SOL		2	67	0	67	69	44	5	5	74		1	1	0.989691	576	0.984536	573	0.00515464	3	0.00343643	2	0.00687285	4	0	1	1	1	1	1	1	0	1	0	1	1
UW365			Ralstonia solanacearum	IIB	China	Solanum tuberosum (Potato)	5264519	4.58782	136	136	PRJNA257008	96.9	4.4456	SOL		2	38	0	38	40	71	7	7	47		1		0.984536	573	0.9811	571	0.00343643	2	0.00515464	3	0.0103093	6	0	1	1	0	0	1	1	0	0	1	1	1
UW365B			Ralstonia solanacearum	IIB	N/A	Solanum tuberosum (Potato)	6045493	3.90876	720	1		95.5	3.73286	SOL		2	63	0	63	65	45	8	8	73		1	1	0.989691	576	0.986254	574	0.00343643	2	0.00343643	2	0.00687285	4	0	1	0	0	1	1	1	1	1	1	1	1
UW491			Ralstonia solanacearum	IIB	Colombia	Solanum tuberosum (Potato)	5242931	4.64769	118	118	PRJNA257008	95.5	4.43855	SOL		1	39	0	39	40	71	7	7	47		1		0.977663	569	0.974227	567	0.00343643	2	0.00859107	5	0.0137457	8	0	0	1	0	1	0	0	0	0	0	0	0
UW491B			Ralstonia solanacearum	IIB	N/A	Solanum tuberosum (Potato)	5287194	4.37505	222	1		95.9	4.19568	SOL		1	58	1	59	60	50	8	9	68		1	1	0.975945	568	0.97079	565	0.00515464	3	0.00515464	3	0.0189003	11	0	1	1	0	1	1	1	0	1	1	1	1
UW551	P714	16404955	Ralstonia solanacearum	IIB	Kenya	Pelargonium ('Americana Dark Red' geranium)	5895318	3.99649	593	577	PRJNA54307	94.2	3.76469			1	52	4	56	57	56	5	9	62		0	0	0.987973	575	0.987973	575	0	0	0.00343643	2	0.00859107	5	0	1	0	1	1	1	1	0	1	1	1	1
UW551-2	P714	22094345	Ralstonia solanacearum	IIB	Naivasha, Kenya	Pelargonium ('Americana Dark Red' geranium)	5948874	3.89597	739	2		92.4	3.59987			2	59	0	59	61	51	6	6	67		1	1	0.987973	575	0.984536	573	0.00343643	2	0.00343643	2	0.00859107	5	0	1	1	0	1	1	1	0	1	1	1	1
UW551-3	P714	28983002	Ralstonia solanacearum	IIB	Kenya (1 N 38 E)	Pelargonium ('Americana Dark Red' geranium)	5478976	6.43767	2	2	PRJNA381968	91.4	5.88403			2	56	0	56	58	51	9	9	67		0	0	0.975945	568	0.967354	563	0.00859107	5	0.00687285	4	0.0171821	10	0	1	1	0	1	0	1	0	1	1	1	1
UW551-4	P714		Ralstonia solanacearum	IIB	Kenya	Pelargonium ('Americana Dark Red' geranium)	5261735	4.60719	130	130	PRJNA257008	96	4.4229			4	35	0	35	39	72	7	7	46		0		0.9811	571	0.977663	569	0.00343643	2	0.00687285	4	0.0120275	7	0	1	1	0	0	1	1	0	0	0	1	1
UW700			Ralstonia solanacearum	IIA	Virginia, USA (37.59 N 75.78 W)	Solanum lycopersicum (Tomato)	4793555	5.08959	39	39	PRJNA381968	65.6	3.33877	SOL	TOM	0	21	0	21	21	72	25	25	46	1			0.986254	574	0.984536	573	0.00171821	1	0.00343643	2	0.0103093	6	0	0	0	1	0	1	0	1	0	1	1	0
UW757			Ralstonia solanacearum	I	Guatemala	Osteospermum	5736925	4.40838	224	222	PRJNA286126	96	4.23205			4	50	1	51	55	58	5	6	60		1	1	0.986254	574	0.982818	572	0.00343643	2	0.00515464	3	0.00859107	5	1	1	1	1	0	1	0	0	1	0	0	0
UY031		26779304	Ralstonia solanacearum	IIB	Uruguay	Solanum commersonii (Wild potato)	5411683	6.4323	2	2	PRJNA278086	88.3	5.67972	SOL		1	59	0	59	60	52	6	6	66		1	1	0.984536	573	0.9811	571	0.00343643	2	0.00515464	3	0.0103093	6	0	1	1	0	1	1	1	0	1	1	1	1
Y45		21994922	Ralstonia pseudosolanacearum sp. nov.	I	China	Solanum: Nicotiana tabacum (Tobacco)	5578413	4.04841	499	499	PRJNA200799	96	3.88647	SOL		2	30	3	33	35	74	9	12	44				0.9811	571	0.977663	569	0.00343643	2	0.00859107	5	0.0103093	6	1	1	1	1	0	0	0	1	0	0	0	1
YC40-M			Ralstonia pseudosolanacearum sp. nov.	I	Guangzhou, China	Rhizoma kaempferiae (Zingiberaceae)	5752130	6.4588	2	2	PRJNA314427	92.8	5.99377			1	54	0	54	55	54	9	9	64		1	1	0.670103	390	0.668385	389	0.00171821	1	0.189003	110	0.140893	82	1	1	0	0	1	1	1	0	0	1	0	1
YC45		26430032	Ralstonia pseudosolanacearum sp. nov.	I	Guangzhou, China	Zingiber officinale (Ginger)	5732909	6.45735	2	2	PRJNA286156	90.1	5.81807			1	64	7	71	72	45	1	8	73		1	1	0.984536	573	0.9811	571	0.00343643	2	0.00515464	3	0.0103093	6	1	1	1	1	1	1	1	0	1	1	1	1
[truncated: 109 more columns]
